# Supplementary material for: Silmitasertib (CX-4945), a Clinically Used CK2-Kinase Inhibitor with Additional Effects on GSK3β and DYRK1A Kinases: A Structural Perspective
Source: J Med Chem. 2023 Mar 8;66(6):4009–24. doi: 10.1021/acs.jmedchem.2c01887 (PMC10041529; doi:10.1021/acs.jmedchem.2c01887)
Supplement: Supplementary file 1 — jm2c01887_si_001.zip [file jm2c01887_si_001.zip]

Archive with 8 entries (7 files):
- EDA/
- EDA/.DS_Store
- __MACOSX/EDA/._.DS_Store
- EDA/d1a.zip
- EDA/3pe1.zip
- EDA/README.docx
- __MACOSX/EDA/._README.docx
- EDA/gsk.zip
