# Supplementary material for: Silmitasertib (CX-4945), a Clinically Used CK2-Kinase Inhibitor with Additional Effects on GSK3β and DYRK1A Kinases: A Structural Perspective
Source: J Med Chem. 2023 Mar 8;66(6):4009–24. doi: 10.1021/acs.jmedchem.2c01887 (PMC10041529; doi:10.1021/acs.jmedchem.2c01887)
Supplement: Supplementary file 2 — jm2c01887_si_002.zip [file jm2c01887_si_002.zip]

Archive with 1,707 entries (1,690 files):
- Model Systems/
- Model Systems/PES-ChloroPhenyl-Imidazole/
- Model Systems/.DS_Store
- __MACOSX/Model Systems/._.DS_Store
- Model Systems/ChloroPhenyl/
- Model Systems/Lipophilic/
- Model Systems/Hbonds/
- Model Systems/Data.xlsx
- __MACOSX/Model Systems/._Data.xlsx
- Model Systems/Pi/
- Model Systems/Phospho/
- Model Systems/PES-ChloroPhenyl-Imidazole/788.xyz
- Model Systems/PES-ChloroPhenyl-Imidazole/950.xyz
- Model Systems/PES-ChloroPhenyl-Imidazole/944.xyz
- Model Systems/PES-ChloroPhenyl-Imidazole/978.xyz
- Model Systems/PES-ChloroPhenyl-Imidazole/993.xyz
- Model Systems/PES-ChloroPhenyl-Imidazole/987.xyz
- Model Systems/PES-ChloroPhenyl-Imidazole/777.xyz
- Model Systems/PES-ChloroPhenyl-Imidazole/763.xyz
- Model Systems/PES-ChloroPhenyl-Imidazole/549.xyz
- Model Systems/PES-ChloroPhenyl-Imidazole/213.xyz
- Model Systems/PES-ChloroPhenyl-Imidazole/575.xyz
- Model Systems/PES-ChloroPhenyl-Imidazole/561.xyz
- Model Systems/PES-ChloroPhenyl-Imidazole/207.xyz
- Model Systems/PES-ChloroPhenyl-Imidazole/398.xyz
- Model Systems/PES-ChloroPhenyl-Imidazole/429.xyz
- Model Systems/PES-ChloroPhenyl-Imidazole/367.xyz
- Model Systems/PES-ChloroPhenyl-Imidazole/401.xyz
- Model Systems/PES-ChloroPhenyl-Imidazole/415.xyz
- Model Systems/PES-ChloroPhenyl-Imidazole/373.xyz
- Model Systems/PES-ChloroPhenyl-Imidazole/824.xyz
- Model Systems/PES-ChloroPhenyl-Imidazole/64.xyz
- Model Systems/PES-ChloroPhenyl-Imidazole/830.xyz
- Model Systems/PES-ChloroPhenyl-Imidazole/70.xyz
- Model Systems/PES-ChloroPhenyl-Imidazole/818.xyz
- Model Systems/PES-ChloroPhenyl-Imidazole/58.xyz
- Model Systems/PES-ChloroPhenyl-Imidazole/159.xyz
- Model Systems/PES-ChloroPhenyl-Imidazole/603.xyz
- Model Systems/PES-ChloroPhenyl-Imidazole/165.xyz
- Model Systems/PES-ChloroPhenyl-Imidazole/171.xyz
- Model Systems/PES-ChloroPhenyl-Imidazole/617.xyz
- Model Systems/PES-ChloroPhenyl-Imidazole/170.xyz
- Model Systems/PES-ChloroPhenyl-Imidazole/616.xyz
- Model Systems/PES-ChloroPhenyl-Imidazole/602.xyz
- Model Systems/PES-ChloroPhenyl-Imidazole/164.xyz
- Model Systems/PES-ChloroPhenyl-Imidazole/158.xyz
- Model Systems/PES-ChloroPhenyl-Imidazole/59.xyz
- Model Systems/PES-ChloroPhenyl-Imidazole/819.xyz
- Model Systems/PES-ChloroPhenyl-Imidazole/71.xyz
- Model Systems/PES-ChloroPhenyl-Imidazole/831.xyz
- Model Systems/PES-ChloroPhenyl-Imidazole/65.xyz
- Model Systems/PES-ChloroPhenyl-Imidazole/825.xyz
- Model Systems/PES-ChloroPhenyl-Imidazole/414.xyz
- Model Systems/PES-ChloroPhenyl-Imidazole/372.xyz
- Model Systems/PES-ChloroPhenyl-Imidazole/366.xyz
- Model Systems/PES-ChloroPhenyl-Imidazole/400.xyz
- Model Systems/PES-ChloroPhenyl-Imidazole/428.xyz
- Model Systems/PES-ChloroPhenyl-Imidazole/399.xyz
- Model Systems/PES-ChloroPhenyl-Imidazole/560.xyz
- Model Systems/PES-ChloroPhenyl-Imidazole/206.xyz
- Model Systems/PES-ChloroPhenyl-Imidazole/212.xyz
- Model Systems/PES-ChloroPhenyl-Imidazole/574.xyz
- Model Systems/PES-ChloroPhenyl-Imidazole/548.xyz
- Model Systems/PES-ChloroPhenyl-Imidazole/762.xyz
- Model Systems/PES-ChloroPhenyl-Imidazole/776.xyz
- Model Systems/PES-ChloroPhenyl-Imidazole/986.xyz
- Model Systems/PES-ChloroPhenyl-Imidazole/992.xyz
- Model Systems/PES-ChloroPhenyl-Imidazole/979.xyz
- Model Systems/PES-ChloroPhenyl-Imidazole/945.xyz
- Model Systems/PES-ChloroPhenyl-Imidazole/951.xyz
- Model Systems/PES-ChloroPhenyl-Imidazole/789.xyz
- Model Systems/PES-ChloroPhenyl-Imidazole/947.xyz
- Model Systems/PES-ChloroPhenyl-Imidazole/953.xyz
- Model Systems/PES-ChloroPhenyl-Imidazole/984.xyz
- Model Systems/PES-ChloroPhenyl-Imidazole/990.xyz
- Model Systems/PES-ChloroPhenyl-Imidazole/748.xyz
- Model Systems/PES-ChloroPhenyl-Imidazole/760.xyz
- Model Systems/PES-ChloroPhenyl-Imidazole/774.xyz
- Model Systems/PES-ChloroPhenyl-Imidazole/589.xyz
- Model Systems/PES-ChloroPhenyl-Imidazole/238.xyz
- Model Systems/PES-ChloroPhenyl-Imidazole/204.xyz
- Model Systems/PES-ChloroPhenyl-Imidazole/562.xyz
- Model Systems/PES-ChloroPhenyl-Imidazole/576.xyz
- Model Systems/PES-ChloroPhenyl-Imidazole/210.xyz
- Model Systems/PES-ChloroPhenyl-Imidazole/358.xyz
- Model Systems/PES-ChloroPhenyl-Imidazole/370.xyz
- Model Systems/PES-ChloroPhenyl-Imidazole/416.xyz
- Model Systems/PES-ChloroPhenyl-Imidazole/402.xyz
- Model Systems/PES-ChloroPhenyl-Imidazole/364.xyz
- Model Systems/PES-ChloroPhenyl-Imidazole/833.xyz
- Model Systems/PES-ChloroPhenyl-Imidazole/73.xyz
- Model Systems/PES-ChloroPhenyl-Imidazole/199.xyz
- Model Systems/PES-ChloroPhenyl-Imidazole/827.xyz
- Model Systems/PES-ChloroPhenyl-Imidazole/67.xyz
- Model Systems/PES-ChloroPhenyl-Imidazole/9.xyz
- Model Systems/PES-ChloroPhenyl-Imidazole/628.xyz
- Model Systems/PES-ChloroPhenyl-Imidazole/614.xyz
- Model Systems/PES-ChloroPhenyl-Imidazole/172.xyz
- Model Systems/PES-ChloroPhenyl-Imidazole/166.xyz
- Model Systems/PES-ChloroPhenyl-Imidazole/98.xyz
- Model Systems/PES-ChloroPhenyl-Imidazole/600.xyz
- Model Systems/PES-ChloroPhenyl-Imidazole/167.xyz
- Model Systems/PES-ChloroPhenyl-Imidazole/601.xyz
- Model Systems/PES-ChloroPhenyl-Imidazole/99.xyz
- Model Systems/PES-ChloroPhenyl-Imidazole/615.xyz
- Model Systems/PES-ChloroPhenyl-Imidazole/173.xyz
- Model Systems/PES-ChloroPhenyl-Imidazole/629.xyz
- Model Systems/PES-ChloroPhenyl-Imidazole/8.xyz
- Model Systems/PES-ChloroPhenyl-Imidazole/198.xyz
- Model Systems/PES-ChloroPhenyl-Imidazole/66.xyz
- Model Systems/PES-ChloroPhenyl-Imidazole/826.xyz
- Model Systems/PES-ChloroPhenyl-Imidazole/72.xyz
- Model Systems/PES-ChloroPhenyl-Imidazole/832.xyz
- Model Systems/PES-ChloroPhenyl-Imidazole/403.xyz
- Model Systems/PES-ChloroPhenyl-Imidazole/365.xyz
- Model Systems/PES-ChloroPhenyl-Imidazole/371.xyz
- Model Systems/PES-ChloroPhenyl-Imidazole/417.xyz
- Model Systems/PES-ChloroPhenyl-Imidazole/359.xyz
- Model Systems/PES-ChloroPhenyl-Imidazole/577.xyz
- Model Systems/PES-ChloroPhenyl-Imidazole/211.xyz
- Model Systems/PES-ChloroPhenyl-Imidazole/205.xyz
- Model Systems/PES-ChloroPhenyl-Imidazole/563.xyz
- Model Systems/PES-ChloroPhenyl-Imidazole/239.xyz
- Model Systems/PES-ChloroPhenyl-Imidazole/588.xyz
- Model Systems/PES-ChloroPhenyl-Imidazole/775.xyz
- Model Systems/PES-ChloroPhenyl-Imidazole/761.xyz
- Model Systems/PES-ChloroPhenyl-Imidazole/749.xyz
- Model Systems/PES-ChloroPhenyl-Imidazole/991.xyz
- Model Systems/PES-ChloroPhenyl-Imidazole/985.xyz
- Model Systems/PES-ChloroPhenyl-Imidazole/952.xyz
- Model Systems/PES-ChloroPhenyl-Imidazole/946.xyz
- Model Systems/PES-ChloroPhenyl-Imidazole/942.xyz
- Model Systems/PES-ChloroPhenyl-Imidazole/956.xyz
- Model Systems/PES-ChloroPhenyl-Imidazole/765.xyz
- Model Systems/PES-ChloroPhenyl-Imidazole/771.xyz
- Model Systems/PES-ChloroPhenyl-Imidazole/981.xyz
- Model Systems/PES-ChloroPhenyl-Imidazole/759.xyz
- Model Systems/PES-ChloroPhenyl-Imidazole/995.xyz
- Model Systems/PES-ChloroPhenyl-Imidazole/598.xyz
- Model Systems/PES-ChloroPhenyl-Imidazole/567.xyz
- Model Systems/PES-ChloroPhenyl-Imidazole/201.xyz
- Model Systems/PES-ChloroPhenyl-Imidazole/215.xyz
- Model Systems/PES-ChloroPhenyl-Imidazole/573.xyz
- Model Systems/PES-ChloroPhenyl-Imidazole/229.xyz
- Model Systems/PES-ChloroPhenyl-Imidazole/413.xyz
- Model Systems/PES-ChloroPhenyl-Imidazole/375.xyz
- Model Systems/PES-ChloroPhenyl-Imidazole/361.xyz
- Model Systems/PES-ChloroPhenyl-Imidazole/407.xyz
- Model Systems/PES-ChloroPhenyl-Imidazole/349.xyz
- Model Systems/PES-ChloroPhenyl-Imidazole/.DS_Store
- __MACOSX/Model Systems/PES-ChloroPhenyl-Imidazole/._.DS_Store
- Model Systems/PES-ChloroPhenyl-Imidazole/188.xyz
- Model Systems/PES-ChloroPhenyl-Imidazole/836.xyz
- Model Systems/PES-ChloroPhenyl-Imidazole/76.xyz
- Model Systems/PES-ChloroPhenyl-Imidazole/822.xyz
- Model Systems/PES-ChloroPhenyl-Imidazole/62.xyz
- Model Systems/PES-ChloroPhenyl-Imidazole/177.xyz
- Model Systems/PES-ChloroPhenyl-Imidazole/611.xyz
- Model Systems/PES-ChloroPhenyl-Imidazole/89.xyz
- Model Systems/PES-ChloroPhenyl-Imidazole/605.xyz
- Model Systems/PES-ChloroPhenyl-Imidazole/163.xyz
- Model Systems/PES-ChloroPhenyl-Imidazole/639.xyz
- Model Systems/PES-ChloroPhenyl-Imidazole/638.xyz
- Model Systems/PES-ChloroPhenyl-Imidazole/604.xyz
- Model Systems/PES-ChloroPhenyl-Imidazole/162.xyz
- Model Systems/PES-ChloroPhenyl-Imidazole/176.xyz
- Model Systems/PES-ChloroPhenyl-Imidazole/88.xyz
- Model Systems/PES-ChloroPhenyl-Imidazole/610.xyz
- Model Systems/PES-ChloroPhenyl-Imidazole/63.xyz
- Model Systems/PES-ChloroPhenyl-Imidazole/823.xyz
- Model Systems/PES-ChloroPhenyl-Imidazole/189.xyz
- Model Systems/PES-ChloroPhenyl-Imidazole/77.xyz
- Model Systems/PES-ChloroPhenyl-Imidazole/837.xyz
- Model Systems/PES-ChloroPhenyl-Imidazole/348.xyz
- Model Systems/PES-ChloroPhenyl-Imidazole/360.xyz
- Model Systems/PES-ChloroPhenyl-Imidazole/406.xyz
- Model Systems/PES-ChloroPhenyl-Imidazole/412.xyz
- Model Systems/PES-ChloroPhenyl-Imidazole/374.xyz
- Model Systems/PES-ChloroPhenyl-Imidazole/228.xyz
- Model Systems/PES-ChloroPhenyl-Imidazole/214.xyz
- Model Systems/PES-ChloroPhenyl-Imidazole/572.xyz
- Model Systems/PES-ChloroPhenyl-Imidazole/566.xyz
- Model Systems/PES-ChloroPhenyl-Imidazole/200.xyz
- Model Systems/PES-ChloroPhenyl-Imidazole/599.xyz
- Model Systems/PES-ChloroPhenyl-Imidazole/994.xyz
- Model Systems/PES-ChloroPhenyl-Imidazole/758.xyz
- Model Systems/PES-ChloroPhenyl-Imidazole/980.xyz
- Model Systems/PES-ChloroPhenyl-Imidazole/770.xyz
- Model Systems/PES-ChloroPhenyl-Imidazole/764.xyz
- Model Systems/PES-ChloroPhenyl-Imidazole/957.xyz
- Model Systems/PES-ChloroPhenyl-Imidazole/943.xyz
- Model Systems/PES-ChloroPhenyl-Imidazole/969.xyz
- Model Systems/PES-ChloroPhenyl-Imidazole/955.xyz
- Model Systems/PES-ChloroPhenyl-Imidazole/799.xyz
- Model Systems/PES-ChloroPhenyl-Imidazole/941.xyz
- Model Systems/PES-ChloroPhenyl-Imidazole/772.xyz
- Model Systems/PES-ChloroPhenyl-Imidazole/766.xyz
- Model Systems/PES-ChloroPhenyl-Imidazole/996.xyz
- Model Systems/PES-ChloroPhenyl-Imidazole/982.xyz
- Model Systems/PES-ChloroPhenyl-Imidazole/570.xyz
- Model Systems/PES-ChloroPhenyl-Imidazole/216.xyz
- Model Systems/PES-ChloroPhenyl-Imidazole/202.xyz
- Model Systems/PES-ChloroPhenyl-Imidazole/564.xyz
- Model Systems/PES-ChloroPhenyl-Imidazole/558.xyz
- Model Systems/PES-ChloroPhenyl-Imidazole/389.xyz
- Model Systems/PES-ChloroPhenyl-Imidazole/404.xyz
- Model Systems/PES-ChloroPhenyl-Imidazole/362.xyz
- Model Systems/PES-ChloroPhenyl-Imidazole/376.xyz
- Model Systems/PES-ChloroPhenyl-Imidazole/410.xyz
- Model Systems/PES-ChloroPhenyl-Imidazole/438.xyz
- Model Systems/PES-ChloroPhenyl-Imidazole/809.xyz
- Model Systems/PES-ChloroPhenyl-Imidazole/49.xyz
- Model Systems/PES-ChloroPhenyl-Imidazole/821.xyz
- Model Systems/PES-ChloroPhenyl-Imidazole/61.xyz
- Model Systems/PES-ChloroPhenyl-Imidazole/835.xyz
- Model Systems/PES-ChloroPhenyl-Imidazole/75.xyz
- Model Systems/PES-ChloroPhenyl-Imidazole/160.xyz
- Model Systems/PES-ChloroPhenyl-Imidazole/606.xyz
- Model Systems/PES-ChloroPhenyl-Imidazole/612.xyz
- Model Systems/PES-ChloroPhenyl-Imidazole/174.xyz
- Model Systems/PES-ChloroPhenyl-Imidazole/148.xyz
- Model Systems/PES-ChloroPhenyl-Imidazole/149.xyz
- Model Systems/PES-ChloroPhenyl-Imidazole/613.xyz
- Model Systems/PES-ChloroPhenyl-Imidazole/175.xyz
- Model Systems/PES-ChloroPhenyl-Imidazole/161.xyz
- Model Systems/PES-ChloroPhenyl-Imidazole/607.xyz
- Model Systems/PES-ChloroPhenyl-Imidazole/74.xyz
- Model Systems/PES-ChloroPhenyl-Imidazole/834.xyz
- Model Systems/PES-ChloroPhenyl-Imidazole/60.xyz
- Model Systems/PES-ChloroPhenyl-Imidazole/820.xyz
- Model Systems/PES-ChloroPhenyl-Imidazole/48.xyz
- Model Systems/PES-ChloroPhenyl-Imidazole/808.xyz
- Model Systems/PES-ChloroPhenyl-Imidazole/439.xyz
- Model Systems/PES-ChloroPhenyl-Imidazole/377.xyz
- Model Systems/PES-ChloroPhenyl-Imidazole/411.xyz
- Model Systems/PES-ChloroPhenyl-Imidazole/405.xyz
- Model Systems/PES-ChloroPhenyl-Imidazole/363.xyz
- Model Systems/PES-ChloroPhenyl-Imidazole/388.xyz
- Model Systems/PES-ChloroPhenyl-Imidazole/559.xyz
- Model Systems/PES-ChloroPhenyl-Imidazole/203.xyz
- Model Systems/PES-ChloroPhenyl-Imidazole/565.xyz
- Model Systems/PES-ChloroPhenyl-Imidazole/571.xyz
- Model Systems/PES-ChloroPhenyl-Imidazole/217.xyz
- Model Systems/PES-ChloroPhenyl-Imidazole/983.xyz
- Model Systems/PES-ChloroPhenyl-Imidazole/997.xyz
- Model Systems/PES-ChloroPhenyl-Imidazole/767.xyz
- Model Systems/PES-ChloroPhenyl-Imidazole/773.xyz
- Model Systems/PES-ChloroPhenyl-Imidazole/940.xyz
- Model Systems/PES-ChloroPhenyl-Imidazole/798.xyz
- Model Systems/PES-ChloroPhenyl-Imidazole/954.xyz
- Model Systems/PES-ChloroPhenyl-Imidazole/968.xyz
- Model Systems/PES-ChloroPhenyl-Imidazole/933.xyz
- Model Systems/PES-ChloroPhenyl-Imidazole/927.xyz
- Model Systems/PES-ChloroPhenyl-Imidazole/728.xyz
- Model Systems/PES-ChloroPhenyl-Imidazole/714.xyz
- Model Systems/PES-ChloroPhenyl-Imidazole/700.xyz
- Model Systems/PES-ChloroPhenyl-Imidazole/258.xyz
- Model Systems/PES-ChloroPhenyl-Imidazole/516.xyz
- Model Systems/PES-ChloroPhenyl-Imidazole/270.xyz
- Model Systems/PES-ChloroPhenyl-Imidazole/264.xyz
- Model Systems/PES-ChloroPhenyl-Imidazole/502.xyz
- Model Systems/PES-ChloroPhenyl-Imidazole/489.xyz
- Model Systems/PES-ChloroPhenyl-Imidazole/338.xyz
- Model Systems/PES-ChloroPhenyl-Imidazole/462.xyz
- Model Systems/PES-ChloroPhenyl-Imidazole/304.xyz
- Model Systems/PES-ChloroPhenyl-Imidazole/310.xyz
- Model Systems/PES-ChloroPhenyl-Imidazole/476.xyz
- Model Systems/PES-ChloroPhenyl-Imidazole/847.xyz
- Model Systems/PES-ChloroPhenyl-Imidazole/853.xyz
- Model Systems/PES-ChloroPhenyl-Imidazole/13.xyz
- Model Systems/PES-ChloroPhenyl-Imidazole/884.xyz
- Model Systems/PES-ChloroPhenyl-Imidazole/648.xyz
- Model Systems/PES-ChloroPhenyl-Imidazole/890.xyz
- Model Systems/PES-ChloroPhenyl-Imidazole/106.xyz
- Model Systems/PES-ChloroPhenyl-Imidazole/660.xyz
- Model Systems/PES-ChloroPhenyl-Imidazole/674.xyz
- Model Systems/PES-ChloroPhenyl-Imidazole/112.xyz
- Model Systems/PES-ChloroPhenyl-Imidazole/675.xyz
- Model Systems/PES-ChloroPhenyl-Imidazole/113.xyz
- Model Systems/PES-ChloroPhenyl-Imidazole/107.xyz
- Model Systems/PES-ChloroPhenyl-Imidazole/661.xyz
- Model Systems/PES-ChloroPhenyl-Imidazole/891.xyz
- Model Systems/PES-ChloroPhenyl-Imidazole/649.xyz
- Model Systems/PES-ChloroPhenyl-Imidazole/885.xyz
- Model Systems/PES-ChloroPhenyl-Imidazole/12.xyz
- Model Systems/PES-ChloroPhenyl-Imidazole/852.xyz
- Model Systems/PES-ChloroPhenyl-Imidazole/846.xyz
- Model Systems/PES-ChloroPhenyl-Imidazole/311.xyz
- Model Systems/PES-ChloroPhenyl-Imidazole/477.xyz
- Model Systems/PES-ChloroPhenyl-Imidazole/463.xyz
- Model Systems/PES-ChloroPhenyl-Imidazole/305.xyz
- Model Systems/PES-ChloroPhenyl-Imidazole/339.xyz
- Model Systems/PES-ChloroPhenyl-Imidazole/488.xyz
- Model Systems/PES-ChloroPhenyl-Imidazole/265.xyz
- Model Systems/PES-ChloroPhenyl-Imidazole/503.xyz
- Model Systems/PES-ChloroPhenyl-Imidazole/517.xyz
- Model Systems/PES-ChloroPhenyl-Imidazole/271.xyz
- Model Systems/PES-ChloroPhenyl-Imidazole/259.xyz
- Model Systems/PES-ChloroPhenyl-Imidazole/701.xyz
- Model Systems/PES-ChloroPhenyl-Imidazole/715.xyz
[truncated: 1,407 more entries]
