# Supplementary material for: Silmitasertib (CX-4945), a Clinically Used CK2-Kinase Inhibitor with Additional Effects on GSK3β and DYRK1A Kinases: A Structural Perspective
Source: J Med Chem. 2023 Mar 8;66(6):4009–24. doi: 10.1021/acs.jmedchem.2c01887 (PMC10041529; doi:10.1021/acs.jmedchem.2c01887)
Supplement: Supplementary file 2 — jm2c01887_si_002.zip [file jm2c01887_si_002.zip › Model Systems/Data.xlsx]

## Sheet: Hbonds
		DYRK
		A	B	AB	ΔEh	Δkcal/mol	rAH	AHD	Residue	Mutation
	1	-68.1193	-30.0422	-98.1815	-0.0200679	-12.5928	1.792	158.4	LYS188	---		hb	41.9144
	1'	-68.1193	-29.8479	-97.9756	-0.00841133	-5.27819	1.792	158.4	LYS188	NH3->NH2		ib	47.6067
	1''	-68.1193	-7.78149	-75.9188	-0.017965	-11.2732				MeNH3		rest	10.4789
	Ionic Bridge stabilization				-0.0116565	-7.31459	---	---	---	---
	2	-68.1192	-49.3671	-117.508	-0.0215248	-13.507	1.704	163.7	ASP307	---
	3	-68.1192	-52.0008	-120.135	-0.0152282	-9.55581	1.75	164.8	LEU241	---
	3'	-68.1192	-13.8192	-81.9464	-0.00799402	-5.01632	1.75	164.8	LEU241	only amide		hb	52.495
	4	-68.1195	-44.3904	-112.518	-0.00765556	-4.80393	3.759	132	PHE308	---
	4'	-68.1195	-44.0913	-112.217	-0.00626029	-3.92839	---	---	PHE308	NH->CH2
	H-bond stabilization				-0.00139527	-0.875542	---	---	---	---
	5	-68.1196	-31.8769	-99.9986	-0.00196685	-1.23422	1.577	173.7	GLU203	with H2O
	5'	-68.1196	-26.7864	-94.904	0.00206438	1.29542	---	---	GLU204	no H2O
		GSK
		A	B	AB	ΔEh	Δkcal/mol	rAH	AHD	Residue	Mutation
	1	-68.1214	-58.227	-126.361	-0.0123479	-7.7484	2.032	169.4	VAL135	---
	2	-68.1214	-46.2754	-114.42	-0.0234326	-14.7042	1.825	149.9	ASP200	---
	3	-68.1214	-30.0352	-98.1754	-0.0188058	-11.8008	1.499	158.5	LYS85	---
	4	-68.1214	-60.2665	-128.4	-0.0121922	-7.65074	1.499	158.5	LYS85	with GLU97
	4'	-68.1214	-7.78071	-75.9198	-0.0177006	-11.1073				MeNH3
	---
	1	-68.1209	-58.2223	-126.355	-0.0123542	-7.75237	2.035	168.7	VAL135	---
	1'	-68.1209	-13.8171	-81.9447	-0.00681957	-4.27934	2.035	168.7	VAL135	only amide		hb	55.2004
	2	-68.1209	-155.351	-223.493	-0.0209501	-13.1464	Complex
	3	-68.1209	-30.0425	-98.1806	-0.0172006	-10.7935	1.502	156.2	LYS85	---
	4	-68.1209	-35.2954	-103.396	0.0201195	12.6252	2.047	94.6	GLU97	with H2O	this is basically repulsion from the oxygen atom
	5	-68.1209	-95.0657	-163.201	-0.0142584	-8.94729	Complex
	6	-68.1209	-40.0897	-108.231	-0.0208596	-13.0896	1.807	151.5	ASP200	---
	7	-68.1209	-26.8193	-94.9588	-0.0185954	-11.6688	1.807	151.5	ASP200	No CO2

## Sheet: Pi-Stacking
			DYRK
			A	B	AB	ΔEh	Δkcal/mol	Residue	Mutation		Correct H-bond
	1	all	-68.1192	-92.0511	-160.189	-0.0184299	-11.565	All	---		-6.54863
		1	-68.1211	-30.2075	-98.332	-0.00336511	-2.11164	GLU239	---
		2	-68.1211	-21.0604	-89.1842	-0.00265939	-1.66879	SER242	---
	2	all	-68.1193	-75.2096	-143.341	-0.0118703	-7.44875	All	---
			GSK
			A	B	AB	ΔEh	Δkcal/mol	Residue	Mutation		Correct H-bond
		all	-68.0988	-87.7801	-155.893	-0.014425	-9.05185	All	---		-4.77251

## Sheet: Lipophilic
		DYRK
		A	B	AB	ΔEh	Δkcal/mol	Residue	Mutation
	all	-68.1188	-85.3064	-153.447	-0.0218252	-13.6955	All - Val222	---
	all	-68.1187	-95.81	-163.952	-0.023576	-14.7942	All
	Val222	-68.1062	-10.4999	-78.6094	-0.00325004	-2.03943	Val222	---
	Val306	-68.1062	-10.4999	-78.6105	-0.00434725	-2.72794	Val306	---
		GSK
		A	B	AB	ΔEh	Δkcal/mol	Residue	Mutation
	Val110	-68.0988	-10.4994	-79.758	-1.15978	-727.771	Val110	---
	all	-68.1212	-86.2296	-154.375	-0.0238281	-14.9524	All - Val110	---
	all	-68.1211	-96.734	-164.88	-0.0250869	-15.7423	All	---

## Sheet: All
		DYRK1A
		A	B	AB	ΔEh	Δkcal/mol	rAH	AHD	Residue	Mutation
	HB1	-68.1193	-30.0422	-98.1815	-0.0200679	-12.5928	1.792	158.4	LYS188	---
	HB1'	-68.1193	-29.8479	-97.9756	-0.00841133	-5.27819	1.792	158.4	LYS188	NH3->NH2
	HB2	-68.1192	-49.3671	-117.508	-0.0215248	-13.507	1.704	163.7	ASP307	---
	HB3	-68.1192	-52.0008	-120.135	-0.0152282	-9.55581	1.75	164.8	LEU241	---
	HB3'	-68.1192	-13.8192	-81.9464	-0.00799402	-5.01632	1.75	164.8	LEU241	only amide
	HB4	-68.1195	-44.3904	-112.518	-0.00765556	-4.80393	3.759	132	PHE308	---
	HB4'	-68.1195	-44.0913	-112.217	-0.00626029	-3.92839	---	---	PHE308	NH->CH2
	HB5	-68.1196	-31.8769	-99.9986	-0.00196685	-1.23422	1.577	173.7	GLU203	with H2O
	HB5'	-68.1196	-26.7864	-94.904	0.00206438	1.29542	---	---	GLU204	no H2O
	𝝅S1	-68.1192	-92.0511	-160.189	-0.0184299	-11.565	---	---	All	---
	𝝅S2	-68.1211	-30.2075	-98.332	-0.00336511	-2.11164	---	---	GLU239	---
	𝝅S3	-68.1211	-21.0604	-89.1842	-0.00265939	-1.66879	---	---	SER242	---
	𝝅AS	-68.1193	-75.2096	-143.341	-0.0118703	-7.44875	---		All	---
	LA	-68.1188	-85.3064	-153.447	-0.0218252	-13.6955	---	---	All	---
		GSK
		A	B	AB	ΔEh	Δkcal/mol	rAH	AHD	Residue	Comment
	HB1	-68.1214	-30.0352	-98.1754	-0.0188058	-11.8008	1.499	158.5	LYS85	---
	HB1'	-68.1214	-60.2665	-128.4	-0.0121922	-7.65074	1.499	158.5	LYS85	with GLU97
	HB2	-68.1214	-46.2754	-114.42	-0.0234326	-14.7042	1.825	149.9	ASP200	---
	HB3	-68.1209	-58.2223	-126.355	-0.0123542	-7.75237	2.035	168.7	VAL135	---
	HB3'	-68.1209	-13.8171	-81.9447	-0.00681957	-4.27934	2.035	168.7	VAL135	only amide		hb	55.2004
	HB4	-68.1209	-155.351	-223.493	-0.0209501	-13.1464	Complex
	HB5	-68.1209	-30.0425	-98.1806	-0.0172006	-10.7935	1.502	156.2	LYS85	---
	HB6	-68.1209	-35.2954	-103.396	0.0201195	12.6252	2.047	94.6	GLU97	with H2O	this is basically repulsion from the oxygen atom
	HB7	-68.1209	-95.0657	-163.201	-0.0142584	-8.94729	Complex
	HB8	-68.1209	-40.0897	-108.231	-0.0208596	-13.0896	1.807	151.5	ASP200	---
	HB9	-68.1209	-26.8193	-94.9588	-0.0185954	-11.6688	1.807	151.5	ASP200	No CO2
	𝝅AS	-68.0988	-87.7801	-155.893	-0.014425	-9.05185			All	---
	LA	-68.1212	-86.2296	-154.375	-0.0238281	-14.9524			All	---

## Sheet: ClPh
	Protein	A	B	AB	ΔEh	Δkcal/mol	Residue	comment
	CK2	-19.9352	-14.3063	-34.245	-0.00350595	-2.20002	His160	imidazole
		-19.9352	-13.6667	-33.6057	-0.00383594	-2.40709	Leu45	---
		-19.9352	-36.0034	-55.9443	-0.00563022	-3.53302	main (Arg47,Gly46,Leu45)	---
		-19.9352	-10.4996	-30.4377	-0.00289039	-1.81375	Val53	---	-9.95387
	DYRK1A	-19.9351	-10.6578	-30.5936	-0.000764376	-0.479653	Asn244	---
		-19.9351	-13.6615	-33.5994	-0.00275036	-1.72588	Ile165	---
		-19.9351	-42.6416	-62.5832	-0.0064885	-4.07159	main (Ile165,Gly166,Lys167)	---
		-19.9351	-19.0515	-38.9889	-0.00228449	-1.43354	Phe170	---	-7.71066
	GSK3b	-19.9345	-13.6627	-33.5992	-0.00201674	-1.26553	Ile62	---
		-19.9345	-23.1768	-43.116	-0.00473444	-2.9709	main (Ile62,Gly63)	---
		-19.9345	-19.0514	-38.9877	-0.00183979	-1.15448	Phe67	---
		-19.9345	-10.5002	-30.4376	-0.00290285	-1.82157	Val70	---	-7.21248
		Protein	Δkcal/mol	Residue
		CK2	-2.20002	His160
			-2.40709	Leu45
			-3.53302	main (Arg47,Gly46,Leu45)
			-1.81375	Val53
			-9.95387	sum
		DYRK1A	-0.479653	Asn244
			-1.72588	Ile165
			-4.07159	main (Ile165,Gly166,Lys167)
			-1.43354	Phe170
			-7.71066	sum
		GSK3b	-1.26553	Ile62
			-2.9709	main (Ile62,Gly63)
			-1.15448	Phe67
			-1.82157	Val70
			-7.21248	sum

## Sheet: Phospho
		A	B	AB	ΔEh	Δkcal/mol	Comment
	non-pTyr	-23.1313	-122.949	-146.088	-0.0074633	-4.68329	w Malonate
		-23.1313	-74.1006	-97.2363	-0.00448791	-2.8162	w/ Malonate
	pTyr	-38.1538	-68.8066	-107.003	-0.0421477	-26.4481	w/ H2O
		-38.1554	-78.9753	-117.17	-0.0391287	-24.5536	w H2O
	pTyr (fake)	-38.1606	-74.1094	-112.281	-0.010755	-6.74886
		-38.1606	-44.6118	-82.775	-0.0026524	-1.66441
