# Supplementary material for: Silmitasertib (CX-4945), a Clinically Used CK2-Kinase Inhibitor with Additional Effects on GSK3β and DYRK1A Kinases: A Structural Perspective
Source: J Med Chem. 2023 Mar 8;66(6):4009–24. doi: 10.1021/acs.jmedchem.2c01887 (PMC10041529; doi:10.1021/acs.jmedchem.2c01887)
Supplement: Supplementary file 2 — jm2c01887_si_002.zip [file jm2c01887_si_002.zip › Model Systems/PES-ChloroPhenyl-Imidazole/789.xyz]

21

C     -0.1302419     0.5960031    -1.9525213    
C      0.3024681    -0.4319069    -1.1290813    
C      0.1373681    -0.3115269     0.2408587    
C     -0.4504319     0.8127131     0.7928587    
C     -0.8730719     1.8353531    -0.0383913    
C     -0.7150219     1.7288331    -1.4098913    
Cl     0.6483081    -1.5842669     1.3084387    
H      0.7584881    -1.3160069    -1.5426913    
H     -0.5839819     0.8935131     1.8602187    
H     -1.3226319     2.7149031     0.3941787    
H     -1.0486819     2.5271931    -2.0537513    
H     -0.0044019     0.5059931    -3.0197613    
C      4.5955828     0.9746152    -0.5979692    
N      5.4195430    -0.0275375    -1.0211633    
C      4.0812182     0.6487470     0.6209476    
C      5.4122747    -0.9338688    -0.0782223    
N      4.6130046    -0.5689282     0.9426956    
H      3.4073116     1.1675478     1.2695737    
H      5.9628739    -1.8511977    -0.1066882    
H      4.4334282    -1.0865661     1.7877707    
H      4.4327208     1.8428326    -1.2019481    
