# Supplementary material for: Silmitasertib (CX-4945), a Clinically Used CK2-Kinase Inhibitor with Additional Effects on GSK3β and DYRK1A Kinases: A Structural Perspective
Source: J Med Chem. 2023 Mar 8;66(6):4009–24. doi: 10.1021/acs.jmedchem.2c01887 (PMC10041529; doi:10.1021/acs.jmedchem.2c01887)
Supplement: Supplementary file 2 — jm2c01887_si_002.zip [file jm2c01887_si_002.zip › Model Systems/PES-ChloroPhenyl-Imidazole/402.xyz]

21

C     -0.1302419     0.5960031    -1.9525213    
C      0.3024681    -0.4319069    -1.1290813    
C      0.1373681    -0.3115269     0.2408587    
C     -0.4504319     0.8127131     0.7928587    
C     -0.8730719     1.8353531    -0.0383913    
C     -0.7150219     1.7288331    -1.4098913    
Cl     0.6483081    -1.5842669     1.3084387    
H      0.7584881    -1.3160069    -1.5426913    
H     -0.5839819     0.8935131     1.8602187    
H     -1.3226319     2.7149031     0.3941787    
H     -1.0486819     2.5271931    -2.0537513    
H     -0.0044019     0.5059931    -3.0197613    
C      3.9666756    -0.5337725     0.5872739    
N      5.0579587    -1.1589385     0.0575737    
C      4.0416599     0.8009642     0.3238834    
C      5.7718133    -0.2279404    -0.5205970    
N      5.1956058     0.9821376    -0.3864944    
H      3.3881102     1.6114207     0.5689407    
H      6.6967977    -0.3951160    -1.0323767    
H      5.5401197     1.8606608    -0.7384257    
H      3.2211859    -1.0878003     1.1187007    
